# Supplementary material for: Noninvasive hippocampal blood−brain barrier opening in Alzheimer’s disease with focused ultrasound
Source: Proc Natl Acad Sci U S A. 2020 Apr 13;117(17):9180–2. doi: 10.1073/pnas.2002571117 (PMC7196825; doi:10.1073/pnas.2002571117)
Supplement: Supplementary File [file pnas.2002571117.sd01.xlsx]

## Sheet: Dataset S1
Dataset S1
Neurocognitive measures for first five participants at baseline (pre-FUS), 7 and 30 days after last treatment.
	Baseline	Day 7	Day 30
MMSE*
1	23	23	21
2	23	23	23
3	23	21	24
4	22	22	20
5	22	22	22
ADAS-Cog#
1	19	14	19
2	12	14	20
3	10	10	14
4	26	21	22
5	18	21	20
* Lower scores = worse performance
# Lower scores = better performance
MMSE = Mini Mental State Examination, range 0-30
ADAS-Cog = Alzheimer’s Disease Assessment Scale – Cognitive subscale, range 0-70

## Sheet: Dataset S2
Dataset S2
Participants Clinical Characteristics
	Age	Sex	Duration of illness (years)	AD Family history	MMSE*	ADAS-Cog*	NPI-Q	GDS*	ADCS-ADLI*	C-SSRS*	BEHAVE-AD*Y
							F, S, D*
#1	61	F	7	No	23	19	NPI	4	70	0	2000-02-01
							F-5, S-5, D-7
#2	73	F	2.5	No	23	12	NPI-Q	1	71	0	2000-03-01
							S-3, D-2
#3	72	F	3	Yes	23	10	NPI-Q	5	75	1	2020-04-01
							S-4, D-1
#4	71	F	2.5	No	22	26	NPI-Q	1	66	0	0/0
							F-2, S-2, D-1
#5	68	M	1	Yes	22	18	NPI-Q	1	68	0	0/0
							S-None,
							D-None
#6	55	F	0.4	No	26	15	NPI-Q	2	69	1	2000-03-01
							S-1,
							D-None
AD – Alzheimer’s disease, MMSE – Mini Mental State Exam scores, ADAS-cog – Alzheimer's Disease Assessment Scale-cognitive subscale (range 0 – 70) , NPI – Q- Neuropsychiatric Inventory–Questionnaire F – Frequency, S – Severity, D – Caregiver distress, GDS: Geriatric Depression Scale – short form 15-item, ADCS-ADLI – Alzheimer's Disease Cooperative Study – Activities of Daily Living Inventory (23 i…
